# Supplementary material for: Wheat GSPs and Processing Quality Are Affected by Irrigation and Nitrogen through Nitrogen Remobilisation
Source: Foods. 2023 Dec 7;12(24):4407. doi: 10.3390/foods12244407 (PMC10742881; doi:10.3390/foods12244407)
Supplement: Supplementary file 1 [file foods-12-04407-s001.zip]

Archive with 1 entries (1 files):
- foods-2724388-supplementary.docx
